# Supplementary material for: An FPGA-Based Ultra-High-Speed Object Detection Algorithm with Multi-Frame Information Fusion
Source: Sensors (Basel). 2019 Aug 26;19(17):3707. doi: 10.3390/s19173707 (PMC6749355; doi:10.3390/s19173707)
Supplement: Supplementary file 1 [file sensors-19-03707-s001.zip]

Archive with 1 entries (1 files):
- sensors-548985-SI.wmv
